# Supplementary material for: Severity of Respiratory Syncytial Virus vs COVID-19 and Influenza Among Hospitalized US Adults
Source: JAMA Netw Open. 2024 Apr 4;7(4):e244954. doi: 10.1001/jamanetworkopen.2024.4954 (PMC11192181; doi:10.1001/jamanetworkopen.2024.4954)
Supplement: Supplement 2. — eAppendix 2. RSV Primer Pools [file jamanetwopen-e244954-s002.xls]

## Sheet: RSV-A Pool 1
Name	Sequence
scheme_1_LEFT	TGACAGAAGATAAAAATGGGGCAAA
scheme_1_RIGHT	TGTATATTATGGGTGTGTGCTTGGT
scheme_3_LEFT	ATCCAACGGAGCACAGGAGA
scheme_3_RIGHT	CCACAATCAGGAGAGTCATGCC
scheme_5_LEFT	GATGTTTTTGTTCATTTTGGTATAGCACAA
scheme_5_RIGHT	AGTTGTTCAGCATATGCCTTTGC
scheme_7_LEFT	ACATCACCCAAAGATCCCAAGA
scheme_7_RIGHT	GGGTCCTGCACTTGCTACTACT
scheme_9_LEFT	TCAGATGAAGTGTCTCTCAATCCA
scheme_9_RIGHT	TGGATGATTGGAACATGGGCAC
scheme_11_LEFT	TGCAGTCTAACATGCCTAAAATCAA
scheme_11_RIGHT	TTGCAAATCGTGTAGCTGTGTG
scheme_13_LEFT	CACTCCACAATCATAATCACCAACC
scheme_13_RIGHT	TTGACTCGAGCTCTTGGTAGC
scheme_15_LEFT	TGGGACACTCTCAATCATCTATTATTCA
scheme_15_RIGHT	GTTGTTTTGTGGTGGGTTTGCT
scheme_17_LEFT	AAGTGTTCAATTTTGTACCCTGCA
scheme_17_RIGHT	GATAGCCTTCGGAGGTGGTTGA
scheme_19_LEFT	TTACCACAATCCTTGCTGCAGT
scheme_19_RIGHT	TCCAACACCTAACAAAAATCCAAGAA
scheme_21_LEFT	AGTTCCAACAAAAGAACAACAGACT
scheme_21_RIGHT	GTTTCAGCTTGTGGGAAAAAGGA
scheme_23_LEFT	AATCGTGGGATCATAAAGACATTCTC
scheme_23_RIGHT	TTACTTAATGTGACTGGTGTGCTTC
scheme_25_LEFT	GTCACGAAGGAATCCCTGCAAA
scheme_25_RIGHT	TCGATATATGATATGACAGTATTGTACACTC
scheme_27_LEFT	AACCCAAAAGAATCAACTGTTAGTGA
scheme_27_RIGHT	ACATTAGCAGAATTTCCACTAATAATGGG
scheme_29_LEFT	AGTAGACAAAATCCACTAATAGAACACAT
scheme_29_RIGHT	TGATTGTATCTTTTTGTTTTGCGGATTG
scheme_31_LEFT	TGGTTGTATAGTTTATCATAAGGAACTCAA
scheme_31_RIGHT	TCTAATAATGTATGACATACTCTTGATAGCAG
scheme_33_LEFT	AAGACAAGCCATGGATGCTGTT
scheme_33_RIGHT	GTTCTATATAATTTTGTATGTGTGACGGC
scheme_35_LEFT	TGTTCAGACAAGTTCAAATATTAGCAGA
scheme_35_RIGHT	TCTATATAGTCCACTTTGCTCATCTACA
scheme_37_LEFT	AGAGTATGCAGGAATAGGCCAC
scheme_37_RIGHT	ACATGGGCAAATTCATATACAATGTTAATG
scheme_39_LEFT	GATAAACTTCAAGATCTGTCAGATGATAGA
scheme_39_RIGHT	AGTCTATGGCAGAAGTCTTTTCCA
scheme_41_LEFT	CAATGGACATAAAATATACAACAAGCACT
scheme_41_RIGHT	GGCTAGTATCAAAGTGATAATTTGTAGTTCT
scheme_43_LEFT	TGTCCTAACAGAATTATTCTCATACCCAA
scheme_43_RIGHT	ACACAAGAGATATGTCTTATAAGCATTGA
scheme_45_LEFT	CTTGTTAGAATGGGATTGATAAATGTAGATAG
scheme_45_RIGHT	CCTGAATGATCTATAATTTTATCAATCACAACC
scheme_47_LEFT	TCAATTTTGTATTTAGTTCCACAGGTTG
scheme_47_RIGHT	TGCTCCACTCTATTATAATCTTACTCCA
scheme_49_LEFT	CCTGCAAATGTGTTCCCAGTATT
scheme_49_RIGHT	AAGTTCATTGGTTGTCAAGCTGT

## Sheet: RSV-A Pool 2
Name	Sequence
scheme_2_LEFT	ACAAAATATGGCACTTTCCCTATGC
scheme_2_RIGHT	CTGTGATTAATAACATGCCACATAACTTAT
scheme_4_LEFT	ACATTAGCAAGCTTAACAACTGAAATTC
scheme_4_RIGHT	AGGCATTCATAAACAATCCTGCAA
scheme_6_LEFT	TGGCCTAGGCATAATGGGAGAA
scheme_6_RIGHT	TTGATGTTATAGGGCTTTCTTTGGTT
scheme_8_LEFT	ACCACAGAAACATTTGATAACAATGAAGA
scheme_8_RIGHT	GAAATCTTCAAGTGATAGATCATTGTCAC
scheme_10_LEFT	TCCACATACACAGCTGCTGTTC
scheme_10_RIGHT	TCACATAAAGCAATGATGTCATGTGT
scheme_12_LEFT	AAGTCAATTCATAGTAGATCTTGGAGC
scheme_12_RIGHT	AGAATTCTATGGTTATGGATGTATTTTCCA
scheme_14_LEFT	GCAATACTAAACAAACTCTGCGAATATAA
scheme_14_RIGHT	TGCCAAAATAGATAATGTGATTTGTGC
scheme_16_LEFT	ACTACATCACAATCCACCACCA
scheme_16_RIGHT	GTGGTGTTGATGGTTGGCTTTC
scheme_18_LEFT	AGGAAACCCTCCACTCAACCA
scheme_18_RIGHT	ACCAACCAGTTCTTAGAGCACTAA
scheme_20_LEFT	AGATTTATGAATTATACACTCAACAATGCC
scheme_20_RIGHT	ACATATAAGTGCTTACAGGTGTAGTTACA
scheme_22_LEFT	AGGATCCAACATCTGCTTAACAAGA
scheme_22_RIGHT	GCCTTCTTGCTTGTTTACATAATATAATGT
scheme_24_LEFT	TATACTGCAAGGCCAGAAGCAC
scheme_24_RIGHT	GCATGGGGTGGCCATTCAAA
scheme_26_LEFT	ACTGAACTCAACAGCGATGACA
scheme_26_RIGHT	ATTGAATGGTTGATCCGGTGGG
scheme_28_LEFT	CTCAAAATTTTCTACAACATCTAGGTATTACTG
scheme_28_RIGHT	GTCATAAGTAATGATTGAAAGTAAGTAGGTTC
scheme_30_LEFT	TGAAGACAACTCAGTCATTACTACCA
scheme_30_RIGHT	ACATTCAATCTACTAAGGCTAATATCTTTCC
scheme_32_LEFT	TCAGAAAACGGTTTTATAATAGTATGCTCA
scheme_32_RIGHT	GCATTTCTTAAAGTAGGCCATCTGT
scheme_34_LEFT	GATCTTGAAATGATCATAAATGATAAGGCT
scheme_34_RIGHT	TCTGTAGTTCTAGATCACCATATCTTGT
scheme_36_LEFT	TCATGTCACAATAATATGCACATATAGGC
scheme_36_RIGHT	CCGTTATGTTGGATCGTTTTACTCA
scheme_38_LEFT	ATATAGAGGTGAAAGTCTATTATGCAGTTT
scheme_38_RIGHT	ACGAATTCAGCATTGGGGTTTT
scheme_40_LEFT	TGAAAGTTTACCCTTTTATAAAGCAGAGA
scheme_40_RIGHT	CCCATGGTTTAGTGGGTCCTCT
scheme_42_LEFT	AGGATGAATTTATGGAGGAACTTAGCA
scheme_42_RIGHT	CACTTGTTTTAACTTGTGAATATCAACATC
scheme_44_LEFT	TCTCCTATGTGTATTGGAATTAATAGACAGT
scheme_44_RIGHT	ACTTTCTAATTCGGAATTAGCAATCCT
scheme_46_LEFT	GCTTATTAAATCGTCTACAATGATTAGAACC
scheme_46_RIGHT	TGATCATTGCAATCTTTCAGACTTCTG
scheme_48_LEFT	ATTTACATATAAAGTTTGCTGAACCTATCAGTC
scheme_48_RIGHT	AGGGTATCAAACTCTTAATATTTGCATCA

## Sheet: RSV-B Pool 1
Name	Sequence
scheme_1_LEFT	TCAGAAATGGGGTGCAATTCACT
scheme_1_RIGHT	TGAATGGAGATCAAGCCCAAGT
scheme_3_LEFT	CTCACCAAAGAAATCATCACACACA
scheme_3_RIGHT	GCCATCTTTGTATTTGCCCCAA
scheme_5_LEFT	GGTATGCTATTAATCACTGAAGATGCA
scheme_5_RIGHT	TTTTTAAGACATTGTTTGCCCTCCT
scheme_7_LEFT	TCATGCTAGGACATGCTAGTGTC
scheme_7_RIGHT	TCAGGTGCAAACTTCTCCATGT
scheme_9_LEFT	ATCAATCCAACAAGTGAAGCCG
scheme_9_RIGHT	TCTTGCCATGGCCTCTAACCTA
scheme_11_LEFT	ACGATAGCGACAATGATCTATCACT
scheme_11_RIGHT	GTCCTTTGGGCGTAGAGATCTG
scheme_13_LEFT	ACAGTCAAAGATCTAACCATGAAGACA
scheme_13_RIGHT	ATGTGAACCTGTCATTCAATGTTGA
scheme_15_LEFT	TCTAAACATCATAAACATCTACACTACACA
scheme_15_RIGHT	GCATAATGGGAGAACACTATGTGTC
scheme_17_LEFT	AATCTATAGCACAAATAGCACTATCAGTT
scheme_17_RIGHT	TGCCACATATACTACAGGGAACAA
scheme_19_LEFT	CACAATCCACTGTGCTCGACA
scheme_19_RIGHT	ACCTCTGCTAACTGCACTACATG
scheme_21_LEFT	ACAGTTACTTATGCAAAACACACCAG
scheme_21_RIGHT	AATCTGCTGTTCTTCTGCTGGA
scheme_23_LEFT	TCAATGATATGCCTATAACAAATGATCAGA
scheme_23_RIGHT	ACTGAGCTGCTTATGTCTGTTTTTG
scheme_25_LEFT	GACATTTTCTAATGGCTGTGATTATGTG
scheme_25_RIGHT	GCTGAATGCAATATTATTGATTCCACTT
scheme_27_LEFT	GCGAAGAAATCCCTGCAAATTTG
scheme_27_RIGHT	AGATGGATGGTTTGCTTGCTGT
scheme_29_LEFT	CCATAAGTGATCAAAATGACCAAACC
scheme_29_RIGHT	GAGATAACACCTTTTAGATAACTATCAGTTAGA
scheme_31_LEFT	ACACAGTCATTAATATCTAGATACCATAAAGG
scheme_31_RIGHT	TGAACCAGTGTATTAACCATGATGGA
scheme_33_LEFT	GAAAGACATCAGCCTCAGCAGA
scheme_33_RIGHT	TTGAGATTATTATCACCTGCAAGCTT
scheme_35_LEFT	CCTACCTCTAAGATGGTTAAACTATTATAAACT
scheme_35_RIGHT	AGCAAACATTCTACCCACACTGA
scheme_37_LEFT	TCAAGCATTTAGATATGAAACATCATGTGT
scheme_37_RIGHT	GCATACTCTTTATATAGCAACTTAAGGCT
scheme_39_LEFT	CAGAGGAGAAAGCTTATTATGCAGTTT
scheme_39_RIGHT	AATGTTACAAACTCGGCATTTGGA
scheme_41_LEFT	GTGCGCAACACTATACTACCACT
scheme_41_RIGHT	AGTGCTAGTTGTATATTTAATGTCCATTGT
scheme_43_LEFT	ACTGAGTACTGGAACACTTGGAC
scheme_43_RIGHT	TTGGGTTAAACTTATTTTATCTGGTAGGA
scheme_45_LEFT	TGTTTTCATAGAGGTTATGGTAAAGCA
scheme_45_RIGHT	CAGATGAGTGTTGTCTGAAAAGTTGT
scheme_47_LEFT	CTAACAAAACAAATAAGGATTGCCAATTC
scheme_47_RIGHT	TGATCTTGCATCCTGTGGAACT
scheme_49_LEFT	ACCATTCCTGCTACAGATGCAA
scheme_49_RIGHT	TTGCATCAATAGATTCCTTGTCAATCT

## Sheet: RSV-B Pool 2
Name	Sequence
scheme_2_LEFT	ACACACTGCTCTCAATTAAATGGTC
scheme_2_RIGHT	TGACTAGGAATGTAAATGTAGCTTGTCT
scheme_4_LEFT	TCCTATAATATACAAATATGACCTCAACCC
scheme_4_RIGHT	AAGTATCTTTATAGTGTCTTCCCTTCCT
scheme_6_LEFT	ACTGTGTATAGCTGCCCTTGTAA
scheme_6_RIGHT	GGTAGAAACCAGCTTCTCCTCC
scheme_8_LEFT	GCAACTCAAAGAAAATGGAGTAATAAACT
scheme_8_RIGHT	TGGGGTGAGATCTTCTTTGAAGC
scheme_10_LEFT	GAGGAGATCAATGACCAAACAAATGA
scheme_10_RIGHT	TGATTCAATGGATTGGTGTCTGTTT
scheme_12_LEFT	ATGTTCCAGTCATCTGTGCCAG
scheme_12_RIGHT	TGCTATATTTTCCAGTGAGTTCAGATC
scheme_14_LEFT	TGGATCTTGGTGCTTACCTAGAAA
scheme_14_RIGHT	GTGTAAAATAGGGCCAAAATTTGCTT
scheme_16_LEFT	GCTAAGTGAACATAAAATATTCTGCAACA
scheme_16_RIGHT	TGGCTGCAATTATAAGAGAGGTTGA
scheme_18_LEFT	GGCACAACCTCTACTCCAACAC
scheme_18_RIGHT	TGTTTTGATGTGGTTGTGTCGAG
scheme_20_LEFT	TGCATTGTACCTTACCTCAAGTCA
scheme_20_RIGHT	TCCTTCAAGGTGTAGAACTTTGGA
scheme_22_LEFT	TGTTTTAACCAACAGAGTGTTAGATCT
scheme_22_RIGHT	CTTCTTTGATGTTGGTGGTGCA
scheme_24_LEFT	AGTGAAGTCAGCCTTTGTAACACT
scheme_24_RIGHT	ACATTATGTAATAATTCATCGGATCTACGA
scheme_26_LEFT	AGCTATTGGTTTACTGTTGTATTGCA
scheme_26_RIGHT	AATGCATGAGGAGGCCATTCAA
scheme_28_LEFT	TGATAGAACAGAAGAATATGCTCTTGGT
scheme_28_RIGHT	TGAGATCAATATGGATGATATACTACAAGGA
scheme_30_LEFT	CATCTTAACATCCCTGAAGATATATATACAGT
scheme_30_RIGHT	TTTGTTCAGACGAGGACATGCT
scheme_32_LEFT	ACTCTCAGCTGTGGAAAACAATCA
scheme_32_RIGHT	AATCCGCATCTCAACCCTAAGC
scheme_34_LEFT	ACAAGACAGTGTCTGATAATATCATAAATGG
scheme_34_RIGHT	ACTCACGATAGAACCGCAATCC
scheme_36_LEFT	TGTGTAGTTAATCAAAGCTATCTCAACA
scheme_36_RIGHT	ACAAGAGGTATTGTTAAATGCAACCA
scheme_38_LEFT	TGATAAATGGTGATAACCAGTCAATTGA
scheme_38_RIGHT	GCTTATTATTACATAAAGCATGATTTCGGA
scheme_40_LEFT	CTGTTTGGTGGTGGTGATCCTA
scheme_40_RIGHT	CATAAACAACTCTTAATCCATGAGGGT
scheme_42_LEFT	GCAAGTATGTAAGAGAAAGATCTTGGT
scheme_42_RIGHT	CGCATGGTCTACTACTGACTGTT
scheme_44_LEFT	TGATGAAGCCTCCTATATTTACAGGA
scheme_44_RIGHT	AACACAAAGAAGATCTGAAGTGTTCA
scheme_46_LEFT	TGCTAAATTTACCGTATGCCCTTG
scheme_46_RIGHT	TGGTAACAGTGGAAGATTTAATATGCA
scheme_48_LEFT	AAGGAATAGTGCATCACTTTATTGCA
scheme_48_RIGHT	CTCCAATTGGCTGTGACAGGTA
scheme_50_LEFT	GGCCCTGCAAATATACTTCCTGT
scheme_50_RIGHT	ACACTACCTGTTATTTTAATCAGCTTCT
