# Supplementary material for: Severity of Respiratory Syncytial Virus vs COVID-19 and Influenza Among Hospitalized US Adults
Source: JAMA Netw Open. 2024 Apr 4;7(4):e244954. doi: 10.1001/jamanetworkopen.2024.4954 (PMC11192181; doi:10.1001/jamanetworkopen.2024.4954)
Supplement: Supplement 3. — eAppendix 3. RSV Strain Names and GISAID Accession IDs [file jamanetwopen-e244954-s003.xlsx]

## Sheet: RSV-A Sequences
Strain	GISAID Accession	Date
hRSV/A/England/397/2017|EPI_ISL_412866|2017-01-01	EPI_ISL_412866	2017-01-01
hRSV/A/Thailand/CMI-6/2020	EPI_ISL_11019782	2020-03-31
hRSV/A/Philippines/99082/2020	EPI_ISL_12970425	2020-01-02
hRSV/A/Philippines/99084/2020	EPI_ISL_12970426	2020-01-22
hRSV/A/Philippines/99085/2020	EPI_ISL_12970427	2020-02-04
hRSV/A/Philippines/99087/2020	EPI_ISL_12970428	2020-03-09
hRSV/A/England/200260431/2020	EPI_ISL_1520412	2020-01-07
hRSV/A/England/RE20000093/2020	EPI_ISL_1520438	2020-01-28
hRSV/A/England/RE20000094/2020	EPI_ISL_1520439	2020-01-28
hRSV/A/England/RE20000103/2020	EPI_ISL_1520440	2020-01-24
hRSV/A/Spain/un-DP-SE02-0023-V01/2020	EPI_ISL_15753272	2020-01-03
hRSV/A/Spain/un-DP-SE01A-0194-V02/2020	EPI_ISL_15753314	2020-01-08
hRSV/A/United_Kingdom/DP-OX02-9767-D07/2020	EPI_ISL_15753321	2020-01-29
hRSV/A/Spain/un-DP-SE01A-0186-V02/2020	EPI_ISL_15753327	2020-01-07
hRSV/A/Netherlands/un-DP-UU02-0169-V01/2020	EPI_ISL_15753332	2020-02-06
hRSV/A/United_Kingdom/DP-OX02-9767-D06/2020	EPI_ISL_15753340	2020-01-28
hRSV/A/Spain/un-DP-SE01A-0107-V02/2020	EPI_ISL_15753358	2020-01-08
hRSV/A/Spain/un-DP-SE02-0023-D05/2020	EPI_ISL_15753414	2020-01-07
hRSV/A/Spain/un-DP-SE01A-0172-V02/2020	EPI_ISL_15753429	2020-01-10
hRSV/A/Netherlands/un-DP-UU02-0167-V01/2020	EPI_ISL_15753439	2020-01-20
hRSV/A/Spain/un-DP-SE02-0021-D06/2020	EPI_ISL_15753451	2020-01-03
hRSV/A/Spain/un-DP-SE02-0021-D05/2020	EPI_ISL_15753459	2020-01-02
hRSV/A/Spain/un-DP-SE01A-0167-V02/2020	EPI_ISL_15753462	2020-01-02
hRSV/A/Spain/un-DP-SE02-0021-D04/2020	EPI_ISL_15753477	2020-01-01
hRSV/A/Netherlands/un-DP-UU02-0165-V01/2020	EPI_ISL_15753482	2020-01-07
hRSV/A/Netherlands/un-DP-UU02-0165-D02/2020	EPI_ISL_15753485	2020-01-08
hRSV/A/Spain/un-DP-SE01A-0106-V02/2020	EPI_ISL_15753486	2020-01-15
hRSV/A/Spain/un-DP-SE02-0023-D03/2020	EPI_ISL_15753494	2020-01-05
hRSV/A/United_Kingdom/DP-OX02-9267-V01/2020	EPI_ISL_15753503	2020-01-11
hRSV/A/United_Kingdom/DP-OX01A-8396-V02/2020	EPI_ISL_15753505	2020-01-08
hRSV/A/United_Kingdom/DP-OX02-9767-D09/2020	EPI_ISL_15753509	2020-01-31
hRSV/A/United_Kingdom/DP-OX02-9767-D02/2020	EPI_ISL_15753510	2020-01-24
hRSV/A/United_Kingdom/DP-OX01A-8998-V02/2020	EPI_ISL_15753539	2020-01-09
hRSV/A/United_Kingdom/DP-OX02-8720-V01/2020	EPI_ISL_15753554	2020-01-09
hRSV/A/United_Kingdom/DP-OX02-9657-V01/2020	EPI_ISL_15753557	2020-02-13
hRSV/A/United_Kingdom/DP-OX02-9011-V01/2020	EPI_ISL_15753559	2020-01-03
hRSV/A/Russia/un-7-63Hl/2020	EPI_ISL_15753574	2020-01-24
hRSV/A/Russia/un-8-46Hl/2020	EPI_ISL_15753575	2020-01-27
hRSV/A/Russia/un-8-62Hp/2020	EPI_ISL_15753577	2020-01-30
hRSV/A/England/200200205/2020	EPI_ISL_1647393	2020-01-03
hRSV/A/England/RE20000012/2020	EPI_ISL_1647408	2020-01-01
hRSV/A/England/RE20000014/2020	EPI_ISL_1647409	2020-01-02
hRSV/A/England/RE20000020/2020	EPI_ISL_1647410	2020-01-06
hRSV/A/England/RE20000021/2020	EPI_ISL_1647411	2020-01-05
hRSV/A/England/RE20000023/2020	EPI_ISL_1647412	2020-01-06
hRSV/A/England/RE20000025/2020	EPI_ISL_1647413	2020-01-09
hRSV/A/England/RE20000027/2020	EPI_ISL_1647414	2020-01-09
hRSV/A/England/RE20000029/2020	EPI_ISL_1647415	2020-01-10
hRSV/A/England/RE20000100/2020	EPI_ISL_1647416	2020-01-26
hRSV/A/England/RE20000101/2020	EPI_ISL_1647417	2020-02-07
hRSV/A/England/RE20000102/2020	EPI_ISL_1647418	2020-02-08
hRSV/A/England/RS20000579/2020	EPI_ISL_1647419	2020-02-16
hRSV/A/England/RS20000580/2020	EPI_ISL_1647420	2020-02-05
hRSV/A/England/RS20000581/2020	EPI_ISL_1647421	2020-02-04
hRSV/A/Austria/MUW1228283/2020	EPI_ISL_16533869	2020-02-28
hRSV/A/Mozambique/MAP-IR0064/2020	EPI_ISL_17308689	2020-02-18
hRSV/A/Mozambique/MAP-IR0077/2020	EPI_ISL_17308692	2020-02-21
hRSV/A/Philippines/CDC-99082/2020	EPI_ISL_17417583	2020-01-02
hRSV/A/Philippines/CDC-99084/2020	EPI_ISL_17417584	2020-01-22
hRSV/A/Philippines/CDC-99085/2020	EPI_ISL_17417592	2020-02-04
hRSV/A/Philippines/CDC-99087/2020	EPI_ISL_17417598	2020-03-09
hRSV/A/England/200420299/2020	EPI_ISL_1834161	2020-01-17
hRSV/A/England/200980829/2020	EPI_ISL_1834162	2020-02-24
hRSV/A/England/RE20000024/2020	EPI_ISL_1834172	2020-01-03
hRSV/A/England/RE20000092/2020	EPI_ISL_1834173	2020-01-28
hRSV/A/Egypt/KB-CPHL001/2020	EPI_ISL_6208724	2020-01-05
hRSV/A/Egypt/KB-CPHL002/2020	EPI_ISL_6208725	2020-01-08
hRSV/A/Egypt/KB-CPHL003/2020	EPI_ISL_6208726	2020-01-08
hRSV/A/Egypt/KB-CPHL004/2020	EPI_ISL_6208727	2020-01-08
hRSV/A/USA/MA-IVY-D13J37N6/2022	EPI_ISL_17367997	2022-11-04	IVY Central Lab, Vanderbilt University Medical Center	Lauring Lab, University of Michigan, Department of Microbiology and Immunology	Gilbert
hRSV/A/USA/MA-IVY-D13J36M6/2022	EPI_ISL_17367998	2022-10-24	IVY Central Lab, Vanderbilt University Medical Center	Lauring Lab, University of Michigan, Department of Microbiology and Immunology	Gilbert
hRSV/A/USA/OH-IVY-W13J87H2/2022	EPI_ISL_17367999	2022-07-22	IVY Central Lab, Vanderbilt University Medical Center	Lauring Lab, University of Michigan, Department of Microbiology and Immunology	Gilbert
hRSV/A/USA/OH-IVY-D13J38V2/2022	EPI_ISL_17368000	2022-11-09	IVY Central Lab, Vanderbilt University Medical Center	Lauring Lab, University of Michigan, Department of Microbiology and Immunology	Gilbert
hRSV/A/USA/OH-IVY-W13J87D6/2022	EPI_ISL_17368001	2022-07-11	IVY Central Lab, Vanderbilt University Medical Center	Lauring Lab, University of Michigan, Department of Microbiology and Immunology	Gilbert
hRSV/A/USA/GA-IVY-W13J93V3/2022	EPI_ISL_17368002	2022-08-01	IVY Central Lab, Vanderbilt University Medical Center	Lauring Lab, University of Michigan, Department of Microbiology and Immunology	Gilbert
hRSV/A/USA/GA-IVY-D13J37W3/2022	EPI_ISL_17368003	2022-11-06	IVY Central Lab, Vanderbilt University Medical Center	Lauring Lab, University of Michigan, Department of Microbiology and Immunology	Gilbert
hRSV/A/USA/MN-IVY-D13J37Z3/2022	EPI_ISL_17368004	2022-10-31	IVY Central Lab, Vanderbilt University Medical Center	Lauring Lab, University of Michigan, Department of Microbiology and Immunology	Gilbert
hRSV/A/USA/MN-IVY-D13J36K5/2022	EPI_ISL_17368005	2022-10-28	IVY Central Lab, Vanderbilt University Medical Center	Lauring Lab, University of Michigan, Department of Microbiology and Immunology	Gilbert
hRSV/A/USA/UT-IVY-W13K34U4/2022	EPI_ISL_17368006	2022-10-25	IVY Central Lab, Vanderbilt University Medical Center	Lauring Lab, University of Michigan, Department of Microbiology and Immunology	Gilbert
hRSV/A/USA/MD-IVY-W13K18B9/2022	EPI_ISL_17368007	2022-09-16	IVY Central Lab, Vanderbilt University Medical Center	Lauring Lab, University of Michigan, Department of Microbiology and Immunology	Gilbert
hRSV/A/USA/CA-IVY-W13J81Y3/2022	EPI_ISL_17368008	2022-07-14	IVY Central Lab, Vanderbilt University Medical Center	Lauring Lab, University of Michigan, Department of Microbiology and Immunology	Gilbert
hRSV/A/USA/CA-IVY-D13J37B4/2022	EPI_ISL_17368009	2022-10-23	IVY Central Lab, Vanderbilt University Medical Center	Lauring Lab, University of Michigan, Department of Microbiology and Immunology	Gilbert
hRSV/A/USA/CO-IVY-W13K36O8/2022	EPI_ISL_17368010	2022-10-25	IVY Central Lab, Vanderbilt University Medical Center	Lauring Lab, University of Michigan, Department of Microbiology and Immunology	Gilbert
hRSV/A/USA/CO-IVY-W13J71W8/2022	EPI_ISL_17368011	2022-06-22	IVY Central Lab, Vanderbilt University Medical Center	Lauring Lab, University of Michigan, Department of Microbiology and Immunology	Gilbert
hRSV/A/USA/CO-IVY-W13K36O5/2022	EPI_ISL_17368012	2022-10-26	IVY Central Lab, Vanderbilt University Medical Center	Lauring Lab, University of Michigan, Department of Microbiology and Immunology	Gilbert
hRSV/A/USA/IA-IVY-W13K17M0/2022	EPI_ISL_17368013	2022-09-13	IVY Central Lab, Vanderbilt University Medical Center	Lauring Lab, University of Michigan, Department of Microbiology and Immunology	Gilbert
hRSV/A/USA/FL-IVY-W13J48E5/2022	EPI_ISL_17368014	2022-04-27	IVY Central Lab, Vanderbilt University Medical Center	Lauring Lab, University of Michigan, Department of Microbiology and Immunology	Gilbert
hRSV/A/USA/FL-IVY-W13J82D4/2022	EPI_ISL_17368015	2022-07-08	IVY Central Lab, Vanderbilt University Medical Center	Lauring Lab, University of Michigan, Department of Microbiology and Immunology	Gilbert
hRSV/A/USA/FL-IVY-W13J60A1/2022	EPI_ISL_17368016	2022-05-27	IVY Central Lab, Vanderbilt University Medical Center	Lauring Lab, University of Michigan, Department of Microbiology and Immunology	Gilbert
hRSV/A/USA/FL-IVY-W13J75Q6/2022	EPI_ISL_17368017	2022-06-21	IVY Central Lab, Vanderbilt University Medical Center	Lauring Lab, University of Michigan, Department of Microbiology and Immunology	Gilbert
hRSV/A/USA/FL-IVY-W13J82U2/2022	EPI_ISL_17368018	2022-07-15	IVY Central Lab, Vanderbilt University Medical Center	Lauring Lab, University of Michigan, Department of Microbiology and Immunology	Gilbert
hRSV/A/USA/FL-IVY-W13K24O9/2022	EPI_ISL_17368019	2022-10-07	IVY Central Lab, Vanderbilt University Medical Center	Lauring Lab, University of Michigan, Department of Microbiology and Immunology	Gilbert
hRSV/A/USA/FL-IVY-D13J36G0/2022	EPI_ISL_17368020	2022-10-26	IVY Central Lab, Vanderbilt University Medical Center	Lauring Lab, University of Michigan, Department of Microbiology and Immunology	Gilbert
hRSV/A/USA/FL-IVY-W13K17U1/2022	EPI_ISL_17368021	2022-09-12	IVY Central Lab, Vanderbilt University Medical Center	Lauring Lab, University of Michigan, Department of Microbiology and Immunology	Gilbert
hRSV/A/USA/FL-IVY-W13K31P4/2022	EPI_ISL_17368022	2022-10-14	IVY Central Lab, Vanderbilt University Medical Center	Lauring Lab, University of Michigan, Department of Microbiology and Immunology	Gilbert
hRSV/A/USA/TN-IVY-W13K17H5/2022	EPI_ISL_17368023	2022-09-19	IVY Central Lab, Vanderbilt University Medical Center	Lauring Lab, University of Michigan, Department of Microbiology and Immunology	Gilbert
hRSV/A/USA/TN-IVY-W13K20X6/2022	EPI_ISL_17368024	2022-09-28	IVY Central Lab, Vanderbilt University Medical Center	Lauring Lab, University of Michigan, Department of Microbiology and Immunology	Gilbert
hRSV/A/USA/TN-IVY-W13J50D6/2022	EPI_ISL_17368025	2022-05-11	IVY Central Lab, Vanderbilt University Medical Center	Lauring Lab, University of Michigan, Department of Microbiology and Immunology	Gilbert
hRSV/A/USA/NC-IVY-W13K23C5/2022	EPI_ISL_17368026	2022-09-21	IVY Central Lab, Vanderbilt University Medical Center	Lauring Lab, University of Michigan, Department of Microbiology and Immunology	Gilbert
hRSV/A/USA/MO-IVY-W13K17E8/2022	EPI_ISL_17368027	2022-09-10	IVY Central Lab, Vanderbilt University Medical Center	Lauring Lab, University of Michigan, Department of Microbiology and Immunology	Gilbert
hRSV/A/USA/MO-IVY-W13K31Y4/2022	EPI_ISL_17368028	2022-10-16	IVY Central Lab, Vanderbilt University Medical Center	Lauring Lab, University of Michigan, Department of Microbiology and Immunology	Gilbert
hRSV/A/USA/MO-IVY-W13K29E7/2022	EPI_ISL_17368029	2022-10-12	IVY Central Lab, Vanderbilt University Medical Center	Lauring Lab, University of Michigan, Department of Microbiology and Immunology	Gilbert
hRSV/A/USA/MO-IVY-W13K18M4/2022	EPI_ISL_17368030	2022-09-18	IVY Central Lab, Vanderbilt University Medical Center	Lauring Lab, University of Michigan, Department of Microbiology and Immunology	Gilbert
hRSV/A/USA/MO-IVY-W13J88G7/2022	EPI_ISL_17368031	2022-07-16	IVY Central Lab, Vanderbilt University Medical Center	Lauring Lab, University of Michigan, Department of Microbiology and Immunology	Gilbert
hRSV/A/USA/MO-IVY-W13K31W9/2022	EPI_ISL_17368032	2022-10-16	IVY Central Lab, Vanderbilt University Medical Center	Lauring Lab, University of Michigan, Department of Microbiology and Immunology	Gilbert
hRSV/A/USA/MO-IVY-W13K21W8/2022	EPI_ISL_17368033	2022-09-25	IVY Central Lab, Vanderbilt University Medical Center	Lauring Lab, University of Michigan, Department of Microbiology and Immunology	Gilbert
hRSV/A/USA/MO-IVY-W13K24U0/2022	EPI_ISL_17368034	2022-10-01	IVY Central Lab, Vanderbilt University Medical Center	Lauring Lab, University of Michigan, Department of Microbiology and Immunology	Gilbert
hRSV/A/USA/MO-IVY-W13K31X2/2022	EPI_ISL_17368035	2022-10-15	IVY Central Lab, Vanderbilt University Medical Center	Lauring Lab, University of Michigan, Department of Microbiology and Immunology	Gilbert
hRSV/A/USA/MO-IVY-W13K35X7/2022	EPI_ISL_17368036	2022-10-23	IVY Central Lab, Vanderbilt University Medical Center	Lauring Lab, University of Michigan, Department of Microbiology and Immunology	Gilbert
hRSV/A/USA/GA-IVY-D13J54C8/2022	EPI_ISL_17394605	2022-11-26	IVY Central Lab, Vanderbilt University Medical Center	Lauring Lab, University of Michigan, Department of Microbiology and Immunology	Gilbert
hRSV/A/USA/GA-IVY-D13J44E7/2022	EPI_ISL_17394606	2022-11-21	IVY Central Lab, Vanderbilt University Medical Center	Lauring Lab, University of Michigan, Department of Microbiology and Immunology	Gilbert
hRSV/A/USA/MN-IVY-D13J53B8/2022	EPI_ISL_17394607	2022-11-16	IVY Central Lab, Vanderbilt University Medical Center	Lauring Lab, University of Michigan, Department of Microbiology and Immunology	Gilbert
hRSV/A/USA/UT-IVY-D13J45X5/2022	EPI_ISL_17394608	2022-11-22	IVY Central Lab, Vanderbilt University Medical Center	Lauring Lab, University of Michigan, Department of Microbiology and Immunology	Gilbert
hRSV/A/USA/UT-IVY-D13J55X9/2022	EPI_ISL_17394609	2022-11-29	IVY Central Lab, Vanderbilt University Medical Center	Lauring Lab, University of Michigan, Department of Microbiology and Immunology	Gilbert
hRSV/A/USA/UT-IVY-D13J56C8/2022	EPI_ISL_17394610	2022-12-01	IVY Central Lab, Vanderbilt University Medical Center	Lauring Lab, University of Michigan, Department of Microbiology and Immunology	Gilbert
hRSV/A/USA/UT-IVY-D13J56N0/2022	EPI_ISL_17394611	2022-12-09	IVY Central Lab, Vanderbilt University Medical Center	Lauring Lab, University of Michigan, Department of Microbiology and Immunology	Gilbert
hRSV/A/USA/NY-IVY-D13J39W8/2022	EPI_ISL_17394612	2022-11-10	IVY Central Lab, Vanderbilt University Medical Center	Lauring Lab, University of Michigan, Department of Microbiology and Immunology	Gilbert
hRSV/A/USA/NY-IVY-D13J59K6/2022	EPI_ISL_17394613	2022-11-30	IVY Central Lab, Vanderbilt University Medical Center	Lauring Lab, University of Michigan, Department of Microbiology and Immunology	Gilbert
hRSV/A/USA/OR-IVY-D13J49S1/2022	EPI_ISL_17394614	2022-11-29	IVY Central Lab, Vanderbilt University Medical Center	Lauring Lab, University of Michigan, Department of Microbiology and Immunology	Gilbert
hRSV/A/USA/OR-IVY-D13J49N6/2022	EPI_ISL_17394615	2022-11-15	IVY Central Lab, Vanderbilt University Medical Center	Lauring Lab, University of Michigan, Department of Microbiology and Immunology	Gilbert
hRSV/A/USA/CA-IVY-D13J44G5/2022	EPI_ISL_17394616	2022-11-10	IVY Central Lab, Vanderbilt University Medical Center	Lauring Lab, University of Michigan, Department of Microbiology and Immunology	Gilbert
hRSV/A/USA/CA-IVY-D13J53Q2/2022	EPI_ISL_17394617	2022-11-26	IVY Central Lab, Vanderbilt University Medical Center	Lauring Lab, University of Michigan, Department of Microbiology and Immunology	Gilbert
hRSV/A/USA/CA-IVY-D13J44J8/2022	EPI_ISL_17394618	2022-11-14	IVY Central Lab, Vanderbilt University Medical Center	Lauring Lab, University of Michigan, Department of Microbiology and Immunology	Gilbert
hRSV/A/USA/CO-IVY-D13J40W0/2022	EPI_ISL_17394619	2022-11-08	IVY Central Lab, Vanderbilt University Medical Center	Lauring Lab, University of Michigan, Department of Microbiology and Immunology	Gilbert
hRSV/A/USA/CO-IVY-D13J48P0/2022	EPI_ISL_17394620	2022-11-14	IVY Central Lab, Vanderbilt University Medical Center	Lauring Lab, University of Michigan, Department of Microbiology and Immunology	Gilbert
hRSV/A/USA/FL-IVY-G43P85C9/2022	EPI_ISL_17394621	2022-12-14	IVY Central Lab, Vanderbilt University Medical Center	Lauring Lab, University of Michigan, Department of Microbiology and Immunology	Gilbert
hRSV/A/USA/MI-IVY-D13J55K1/2022	EPI_ISL_17394622	2022-12-07	IVY Central Lab, Vanderbilt University Medical Center	Lauring Lab, University of Michigan, Department of Microbiology and Immunology	Gilbert
hRSV/A/USA/MI-IVY-D13J55I6/2022	EPI_ISL_17394623	2022-12-06	IVY Central Lab, Vanderbilt University Medical Center	Lauring Lab, University of Michigan, Department of Microbiology and Immunology	Gilbert
hRSV/A/USA/WA-IVY-D13J57K1/2022	EPI_ISL_17394624	2022-12-09	IVY Central Lab, Vanderbilt University Medical Center	Lauring Lab, University of Michigan, Department of Microbiology and Immunology	Gilbert
hRSV/A/USA/TN-IVY-D13J44N1/2022	EPI_ISL_17394625	2022-11-21	IVY Central Lab, Vanderbilt University Medical Center	Lauring Lab, University of Michigan, Department of Microbiology and Immunology	Gilbert
hRSV/A/USA/TN-IVY-D13J44O9/2022	EPI_ISL_17394626	2022-11-22	IVY Central Lab, Vanderbilt University Medical Center	Lauring Lab, University of Michigan, Department of Microbiology and Immunology	Gilbert
hRSV/A/USA/TN-IVY-D13J54P7/2022	EPI_ISL_17394627	2022-12-07	IVY Central Lab, Vanderbilt University Medical Center	Lauring Lab, University of Michigan, Department of Microbiology and Immunology	Gilbert
hRSV/A/USA/MO-IVY-D13J49T9/2022	EPI_ISL_17394628	2022-11-12	IVY Central Lab, Vanderbilt University Medical Center	Lauring Lab, University of Michigan, Department of Microbiology and Immunology	Gilbert
hRSV/A/USA/MO-IVY-D13J49U8/2022	EPI_ISL_17394629	2022-11-15	IVY Central Lab, Vanderbilt University Medical Center	Lauring Lab, University of Michigan, Department of Microbiology and Immunology	Gilbert
hRSV/A/USA/MO-IVY-D13J58I1/2022	EPI_ISL_17394630	2022-12-04	IVY Central Lab, Vanderbilt University Medical Center	Lauring Lab, University of Michigan, Department of Microbiology and Immunology	Gilbert
hRSV/A/USA/TX-IVY-D13J42P9/2022	EPI_ISL_17394631	2022-11-10	IVY Central Lab, Vanderbilt University Medical Center	Lauring Lab, University of Michigan, Department of Microbiology and Immunology	Gilbert
hRSV/A/USA/TX-IVY-D13J42R7/2022	EPI_ISL_17394632	2022-11-14	IVY Central Lab, Vanderbilt University Medical Center	Lauring Lab, University of Michigan, Department of Microbiology and Immunology	Gilbert
hRSV/A/USA/TX-IVY-D13J42V3/2022	EPI_ISL_17394633	2022-11-16	IVY Central Lab, Vanderbilt University Medical Center	Lauring Lab, University of Michigan, Department of Microbiology and Immunology	Gilbert
hRSV/A/USA/TX-IVY-G43P84V7/2022	EPI_ISL_17394634	2022-12-14	IVY Central Lab, Vanderbilt University Medical Center	Lauring Lab, University of Michigan, Department of Microbiology and Immunology	Gilbert
hRSV/A/USA/CT-IVY-D13J60Q2/2022	EPI_ISL_17394635	2022-12-01	IVY Central Lab, Vanderbilt University Medical Center	Lauring Lab, University of Michigan, Department of Microbiology and Immunology	Gilbert
hRSV/A/USA/CT-IVY-D13J60Q5/2022	EPI_ISL_17394636	2022-12-01	IVY Central Lab, Vanderbilt University Medical Center	Lauring Lab, University of Michigan, Department of Microbiology and Immunology	Gilbert
hRSV/A/USA/CT-IVY-D13J60Z5/2022	EPI_ISL_17394637	2022-12-04	IVY Central Lab, Vanderbilt University Medical Center	Lauring Lab, University of Michigan, Department of Microbiology and Immunology	Gilbert
hRSV/A/USA/CT-IVY-D13J60R1/2022	EPI_ISL_17394638	2022-12-05	IVY Central Lab, Vanderbilt University Medical Center	Lauring Lab, University of Michigan, Department of Microbiology and Immunology	Gilbert
hRSV/A/USA/CT-IVY-D13J61C8/2022	EPI_ISL_17394639	2022-12-08	IVY Central Lab, Vanderbilt University Medical Center	Lauring Lab, University of Michigan, Department of Microbiology and Immunology	Gilbert
hRSV/A/USA/CT-IVY-D13J61B3/2022	EPI_ISL_17394640	2022-12-07	IVY Central Lab, Vanderbilt University Medical Center	Lauring Lab, University of Michigan, Department of Microbiology and Immunology	Gilbert
hRSV/A/USA/CT-IVY-D13J60P9/2022	EPI_ISL_17394641	2022-12-01	IVY Central Lab, Vanderbilt University Medical Center	Lauring Lab, University of Michigan, Department of Microbiology and Immunology	Gilbert
hRSV/A/USA/TX-IVY-G43Q04A6/2022	EPI_ISL_17559305	2022-12-21	IVY Central Lab, Vanderbilt University Medical Center	Lauring Lab, University of Michigan, Department of Microbiology and Immunology	Gilbert
hRSV/A/USA/OH-IVY-G43Q09F1/2023	EPI_ISL_17559306	2023-01-15	IVY Central Lab, Vanderbilt University Medical Center	Lauring Lab, University of Michigan, Department of Microbiology and Immunology	Gilbert
hRSV/A/USA/UT-IVY-G43P90Q1/2022	EPI_ISL_17559307	2022-12-20	IVY Central Lab, Vanderbilt University Medical Center	Lauring Lab, University of Michigan, Department of Microbiology and Immunology	Gilbert
hRSV/A/USA/UT-IVY-G43Q18H4/2023	EPI_ISL_17559308	2023-01-24	IVY Central Lab, Vanderbilt University Medical Center	Lauring Lab, University of Michigan, Department of Microbiology and Immunology	Gilbert
hRSV/A/USA/CA-IVY-G43P98H4/2023	EPI_ISL_17559309	2023-01-06	IVY Central Lab, Vanderbilt University Medical Center	Lauring Lab, University of Michigan, Department of Microbiology and Immunology	Gilbert
hRSV/A/USA/CA-IVY-G43Q17L7/2023	EPI_ISL_17559310	2023-01-20	IVY Central Lab, Vanderbilt University Medical Center	Lauring Lab, University of Michigan, Department of Microbiology and Immunology	Gilbert
hRSV/A/USA/CO-IVY-G43P91N5/2022	EPI_ISL_17559311	2022-12-17	IVY Central Lab, Vanderbilt University Medical Center	Lauring Lab, University of Michigan, Department of Microbiology and Immunology	Gilbert
hRSV/A/USA/MO-IVY-G43Q00S7/2022	EPI_ISL_17559312	2022-12-17	IVY Central Lab, Vanderbilt University Medical Center	Lauring Lab, University of Michigan, Department of Microbiology and Immunology	Gilbert
hRSV/A/USA/MO-IVY-G43Q19F1/2023	EPI_ISL_17559313	2023-01-28	IVY Central Lab, Vanderbilt University Medical Center	Lauring Lab, University of Michigan, Department of Microbiology and Immunology	Gilbert
hRSV/A/USA/TX-IVY-W13K06D2/2022	EPI_ISL_17597697	2022-08-18	IVY Central Lab, Vanderbilt University Medical Center	Lauring Lab, University of Michigan, Department of Microbiology and Immunology	Gilbert
hRSV/A/USA/MA-IVY-D13J36P0/2022	EPI_ISL_17597698	2022-10-27	IVY Central Lab, Vanderbilt University Medical Center	Lauring Lab, University of Michigan, Department of Microbiology and Immunology	Gilbert
hRSV/A/USA/OH-IVY-W13K34X1/2022	EPI_ISL_17597699	2022-10-17	IVY Central Lab, Vanderbilt University Medical Center	Lauring Lab, University of Michigan, Department of Microbiology and Immunology	Gilbert
hRSV/A/USA/UT-IVY-W13K21K8/2022	EPI_ISL_17597700	2022-09-20	IVY Central Lab, Vanderbilt University Medical Center	Lauring Lab, University of Michigan, Department of Microbiology and Immunology	Gilbert
hRSV/A/USA/NY-IVY-W13J76L7/2022	EPI_ISL_17597701	2022-06-24	IVY Central Lab, Vanderbilt University Medical Center	Lauring Lab, University of Michigan, Department of Microbiology and Immunology	Gilbert
hRSV/A/USA/CA-IVY-D13J35K4/2022	EPI_ISL_17597702	2022-10-25	IVY Central Lab, Vanderbilt University Medical Center	Lauring Lab, University of Michigan, Department of Microbiology and Immunology	Gilbert
hRSV/A/USA/CO-IVY-W13K29W5/2022	EPI_ISL_17597703	2022-10-10	IVY Central Lab, Vanderbilt University Medical Center	Lauring Lab, University of Michigan, Department of Microbiology and Immunology	Gilbert
hRSV/A/USA/CO-IVY-W13K36P1/2022	EPI_ISL_17597704	2022-10-26	IVY Central Lab, Vanderbilt University Medical Center	Lauring Lab, University of Michigan, Department of Microbiology and Immunology	Gilbert
hRSV/A/USA/CO-IVY-D13J40O5/2022	EPI_ISL_17597705	2022-10-30	IVY Central Lab, Vanderbilt University Medical Center	Lauring Lab, University of Michigan, Department of Microbiology and Immunology	Gilbert
hRSV/A/USA/FL-IVY-D13J36I1/2022	EPI_ISL_17597706	2022-10-27	IVY Central Lab, Vanderbilt University Medical Center	Lauring Lab, University of Michigan, Department of Microbiology and Immunology	Gilbert
hRSV/A/USA/FL-IVY-W13K31L5/2022	EPI_ISL_17597707	2022-10-11	IVY Central Lab, Vanderbilt University Medical Center	Lauring Lab, University of Michigan, Department of Microbiology and Immunology	Gilbert
hRSV/A/USA/FL-IVY-W13J75Y8/2022	EPI_ISL_17597708	2022-06-24	IVY Central Lab, Vanderbilt University Medical Center	Lauring Lab, University of Michigan, Department of Microbiology and Immunology	Gilbert
hRSV/A/USA/FL-IVY-W13K24M2/2022	EPI_ISL_17597709	2022-09-26	IVY Central Lab, Vanderbilt University Medical Center	Lauring Lab, University of Michigan, Department of Microbiology and Immunology	Gilbert
hRSV/A/USA/FL-IVY-W13K31O5/2022	EPI_ISL_17597710	2022-10-13	IVY Central Lab, Vanderbilt University Medical Center	Lauring Lab, University of Michigan, Department of Microbiology and Immunology	Gilbert
hRSV/A/USA/FL-IVY-D13J36F4/2022	EPI_ISL_17597711	2022-10-26	IVY Central Lab, Vanderbilt University Medical Center	Lauring Lab, University of Michigan, Department of Microbiology and Immunology	Gilbert
hRSV/A/USA/MI-IVY-W13K29N4/2022	EPI_ISL_17597712	2022-10-16	IVY Central Lab, Vanderbilt University Medical Center	Lauring Lab, University of Michigan, Department of Microbiology and Immunology	Gilbert
hRSV/A/USA/MI-IVY-W13K35D9/2022	EPI_ISL_17597713	2022-10-25	IVY Central Lab, Vanderbilt University Medical Center	Lauring Lab, University of Michigan, Department of Microbiology and Immunology	Gilbert
hRSV/A/USA/TN-IVY-W13K03E0/2022	EPI_ISL_17597714	2022-08-24	IVY Central Lab, Vanderbilt University Medical Center	Lauring Lab, University of Michigan, Department of Microbiology and Immunology	Gilbert
hRSV/A/USA/TN-IVY-W13K14C5/2022	EPI_ISL_17597715	2022-09-14	IVY Central Lab, Vanderbilt University Medical Center	Lauring Lab, University of Michigan, Department of Microbiology and Immunology	Gilbert
hRSV/A/USA/TN-IVY-W13K03E3/2022	EPI_ISL_17597716	2022-08-24	IVY Central Lab, Vanderbilt University Medical Center	Lauring Lab, University of Michigan, Department of Microbiology and Immunology	Gilbert
hRSV/A/USA/TN-IVY-W13K17K2/2022	EPI_ISL_17597717	2022-09-22	IVY Central Lab, Vanderbilt University Medical Center	Lauring Lab, University of Michigan, Department of Microbiology and Immunology	Gilbert
hRSV/A/USA/NC-IVY-W13K35T8/2022	EPI_ISL_17597718	2022-10-25	IVY Central Lab, Vanderbilt University Medical Center	Lauring Lab, University of Michigan, Department of Microbiology and Immunology	Gilbert
hRSV/A/USA/MO-IVY-W13J52D0/2022	EPI_ISL_17597719	2022-05-11	IVY Central Lab, Vanderbilt University Medical Center	Lauring Lab, University of Michigan, Department of Microbiology and Immunology	Gilbert
hRSV/A/USA/MO-IVY-W13K35Y9/2022	EPI_ISL_17597720	2022-10-21	IVY Central Lab, Vanderbilt University Medical Center	Lauring Lab, University of Michigan, Department of Microbiology and Immunology	Gilbert
hRSV/A/USA/MO-IVY-W13K31X8/2022	EPI_ISL_17597721	2022-10-15	IVY Central Lab, Vanderbilt University Medical Center	Lauring Lab, University of Michigan, Department of Microbiology and Immunology	Gilbert
hRSV/A/USA/MA-IVY-D13J58Z8/2022	EPI_ISL_17597723	2022-12-05	IVY Central Lab, Vanderbilt University Medical Center	Lauring Lab, University of Michigan, Department of Microbiology and Immunology	Gilbert
hRSV/A/USA/UT-IVY-D13J45O7/2022	EPI_ISL_17597724	2022-11-16	IVY Central Lab, Vanderbilt University Medical Center	Lauring Lab, University of Michigan, Department of Microbiology and Immunology	Gilbert
hRSV/A/USA/UT-IVY-D13J56G4/2022	EPI_ISL_17597725	2022-12-05	IVY Central Lab, Vanderbilt University Medical Center	Lauring Lab, University of Michigan, Department of Microbiology and Immunology	Gilbert
hRSV/A/USA/UT-IVY-D13J56M1/2022	EPI_ISL_17597726	2022-12-09	IVY Central Lab, Vanderbilt University Medical Center	Lauring Lab, University of Michigan, Department of Microbiology and Immunology	Gilbert
hRSV/A/USA/MD-IVY-D13J43H6/2022	EPI_ISL_17597727	2022-11-10	IVY Central Lab, Vanderbilt University Medical Center	Lauring Lab, University of Michigan, Department of Microbiology and Immunology	Gilbert
hRSV/A/USA/NY-IVY-D13J39G3/2022	EPI_ISL_17597728	2022-11-10	IVY Central Lab, Vanderbilt University Medical Center	Lauring Lab, University of Michigan, Department of Microbiology and Immunology	Gilbert
hRSV/A/USA/CO-IVY-D13J48Q8/2022	EPI_ISL_17597729	2022-11-14	IVY Central Lab, Vanderbilt University Medical Center	Lauring Lab, University of Michigan, Department of Microbiology and Immunology	Gilbert
hRSV/A/USA/CO-IVY-D13J48T8/2022	EPI_ISL_17597730	2022-11-16	IVY Central Lab, Vanderbilt University Medical Center	Lauring Lab, University of Michigan, Department of Microbiology and Immunology	Gilbert
hRSV/A/USA/CO-IVY-D13J60H8/2022	EPI_ISL_17597731	2022-12-01	IVY Central Lab, Vanderbilt University Medical Center	Lauring Lab, University of Michigan, Department of Microbiology and Immunology	Gilbert
hRSV/A/USA/CO-IVY-D13J60H5/2022	EPI_ISL_17597732	2022-12-01	IVY Central Lab, Vanderbilt University Medical Center	Lauring Lab, University of Michigan, Department of Microbiology and Immunology	Gilbert
hRSV/A/USA/FL-IVY-D13J43P7/2022	EPI_ISL_17597733	2022-11-17	IVY Central Lab, Vanderbilt University Medical Center	Lauring Lab, University of Michigan, Department of Microbiology and Immunology	Gilbert
hRSV/A/USA/MI-IVY-D13J55H4/2022	EPI_ISL_17597734	2022-12-05	IVY Central Lab, Vanderbilt University Medical Center	Lauring Lab, University of Michigan, Department of Microbiology and Immunology	Gilbert
hRSV/A/USA/WA-IVY-D13J57F7/2022	EPI_ISL_17597735	2022-12-02	IVY Central Lab, Vanderbilt University Medical Center	Lauring Lab, University of Michigan, Department of Microbiology and Immunology	Gilbert
hRSV/A/USA/WA-IVY-D13J57H1/2022	EPI_ISL_17597736	2022-12-05	IVY Central Lab, Vanderbilt University Medical Center	Lauring Lab, University of Michigan, Department of Microbiology and Immunology	Gilbert
hRSV/A/USA/TN-IVY-D13J44L3/2022	EPI_ISL_17597737	2022-11-18	IVY Central Lab, Vanderbilt University Medical Center	Lauring Lab, University of Michigan, Department of Microbiology and Immunology	Gilbert
hRSV/A/USA/TN-IVY-D13J54L2/2022	EPI_ISL_17597738	2022-12-05	IVY Central Lab, Vanderbilt University Medical Center	Lauring Lab, University of Michigan, Department of Microbiology and Immunology	Gilbert
hRSV/A/USA/NC-IVY-D13J49D7/2022	EPI_ISL_17597739	2022-11-29	IVY Central Lab, Vanderbilt University Medical Center	Lauring Lab, University of Michigan, Department of Microbiology and Immunology	Gilbert
hRSV/A/USA/TX-IVY-G43Q16A8/2023	EPI_ISL_17597744	2023-01-19	IVY Central Lab, Vanderbilt University Medical Center	Lauring Lab, University of Michigan, Department of Microbiology and Immunology	Gilbert
hRSV/A/USA/MA-IVY-G43Q14B2/2023	EPI_ISL_17597745	2023-01-30	IVY Central Lab, Vanderbilt University Medical Center	Lauring Lab, University of Michigan, Department of Microbiology and Immunology	Gilbert
hRSV/A/USA/MA-IVY-G43Q24E3/2023	EPI_ISL_17597746	2023-02-14	IVY Central Lab, Vanderbilt University Medical Center	Lauring Lab, University of Michigan, Department of Microbiology and Immunology	Gilbert
hRSV/A/USA/MA-IVY-G43P93M6/2022	EPI_ISL_17597747	2022-12-27	IVY Central Lab, Vanderbilt University Medical Center	Lauring Lab, University of Michigan, Department of Microbiology and Immunology	Gilbert
hRSV/A/USA/MA-IVY-G43P99N8/2023	EPI_ISL_17597748	2023-01-02	IVY Central Lab, Vanderbilt University Medical Center	Lauring Lab, University of Michigan, Department of Microbiology and Immunology	Gilbert
hRSV/A/USA/OH-IVY-G43Q17Q9/2023	EPI_ISL_17597749	2023-01-19	IVY Central Lab, Vanderbilt University Medical Center	Lauring Lab, University of Michigan, Department of Microbiology and Immunology	Gilbert
hRSV/A/USA/OH-IVY-G43Q17T9/2023	EPI_ISL_17597750	2023-01-26	IVY Central Lab, Vanderbilt University Medical Center	Lauring Lab, University of Michigan, Department of Microbiology and Immunology	Gilbert
hRSV/A/USA/MN-IVY-G43P85O9/2022	EPI_ISL_17597751	2022-11-05	IVY Central Lab, Vanderbilt University Medical Center	Lauring Lab, University of Michigan, Department of Microbiology and Immunology	Gilbert
hRSV/A/USA/MN-IVY-G43Q04U4/2022	EPI_ISL_17597752	2022-12-14	IVY Central Lab, Vanderbilt University Medical Center	Lauring Lab, University of Michigan, Department of Microbiology and Immunology	Gilbert
hRSV/A/USA/MN-IVY-G43Q12C7/2023	EPI_ISL_17597753	2023-01-16	IVY Central Lab, Vanderbilt University Medical Center	Lauring Lab, University of Michigan, Department of Microbiology and Immunology	Gilbert
hRSV/A/USA/MN-IVY-G43Q02B5/2023	EPI_ISL_17597754	2023-01-07	IVY Central Lab, Vanderbilt University Medical Center	Lauring Lab, University of Michigan, Department of Microbiology and Immunology	Gilbert
hRSV/A/USA/MN-IVY-G43Q12D6/2023	EPI_ISL_17597755	2023-01-18	IVY Central Lab, Vanderbilt University Medical Center	Lauring Lab, University of Michigan, Department of Microbiology and Immunology	Gilbert
hRSV/A/USA/UT-IVY-G43P90U7/2022	EPI_ISL_17597756	2022-12-22	IVY Central Lab, Vanderbilt University Medical Center	Lauring Lab, University of Michigan, Department of Microbiology and Immunology	Gilbert
hRSV/A/USA/UT-IVY-G43P90F9/2022	EPI_ISL_17597757	2022-12-13	IVY Central Lab, Vanderbilt University Medical Center	Lauring Lab, University of Michigan, Department of Microbiology and Immunology	Gilbert
hRSV/A/USA/UT-IVY-G43P98Y7/2022	EPI_ISL_17597758	2022-12-30	IVY Central Lab, Vanderbilt University Medical Center	Lauring Lab, University of Michigan, Department of Microbiology and Immunology	Gilbert
hRSV/A/USA/UT-IVY-G43P90I1/2022	EPI_ISL_17597759	2022-12-15	IVY Central Lab, Vanderbilt University Medical Center	Lauring Lab, University of Michigan, Department of Microbiology and Immunology	Gilbert
hRSV/A/USA/UT-IVY-G43P90I3/2022	EPI_ISL_17597760	2022-12-15	IVY Central Lab, Vanderbilt University Medical Center	Lauring Lab, University of Michigan, Department of Microbiology and Immunology	Gilbert
hRSV/A/USA/UT-IVY-G43P90F6/2022	EPI_ISL_17597761	2022-12-13	IVY Central Lab, Vanderbilt University Medical Center	Lauring Lab, University of Michigan, Department of Microbiology and Immunology	Gilbert
hRSV/A/USA/UT-IVY-G43Q18E0/2023	EPI_ISL_17597762	2023-01-23	IVY Central Lab, Vanderbilt University Medical Center	Lauring Lab, University of Michigan, Department of Microbiology and Immunology	Gilbert
hRSV/A/USA/UT-IVY-G43Q18Q6/2023	EPI_ISL_17597763	2023-02-01	IVY Central Lab, Vanderbilt University Medical Center	Lauring Lab, University of Michigan, Department of Microbiology and Immunology	Gilbert
hRSV/A/USA/MD-IVY-G43P93R7/2022	EPI_ISL_17597764	2022-12-19	IVY Central Lab, Vanderbilt University Medical Center	Lauring Lab, University of Michigan, Department of Microbiology and Immunology	Gilbert
hRSV/A/USA/OH-IVY-G43Q17A0/2023	EPI_ISL_17597765	2023-01-31	IVY Central Lab, Vanderbilt University Medical Center	Lauring Lab, University of Michigan, Department of Microbiology and Immunology	Gilbert
hRSV/A/USA/OH-IVY-G43Q30C6/2023	EPI_ISL_17597766	2023-02-18	IVY Central Lab, Vanderbilt University Medical Center	Lauring Lab, University of Michigan, Department of Microbiology and Immunology	Gilbert
hRSV/A/USA/CA-IVY-G43Q15K0/2023	EPI_ISL_17597767	2023-01-17	IVY Central Lab, Vanderbilt University Medical Center	Lauring Lab, University of Michigan, Department of Microbiology and Immunology	Gilbert
hRSV/A/USA/CA-IVY-G43Q15J4/2023	EPI_ISL_17597768	2023-01-13	IVY Central Lab, Vanderbilt University Medical Center	Lauring Lab, University of Michigan, Department of Microbiology and Immunology	Gilbert
hRSV/A/USA/CA-IVY-G43P88G7/2022	EPI_ISL_17597769	2022-12-01	IVY Central Lab, Vanderbilt University Medical Center	Lauring Lab, University of Michigan, Department of Microbiology and Immunology	Gilbert
hRSV/A/USA/CA-IVY-G43P88L5/2022	EPI_ISL_17597770	2022-12-10	IVY Central Lab, Vanderbilt University Medical Center	Lauring Lab, University of Michigan, Department of Microbiology and Immunology	Gilbert
hRSV/A/USA/CO-IVY-G43Q02F2/2023	EPI_ISL_17597771	2023-01-03	IVY Central Lab, Vanderbilt University Medical Center	Lauring Lab, University of Michigan, Department of Microbiology and Immunology	Gilbert
hRSV/A/USA/CO-IVY-G43P91I1/2022	EPI_ISL_17597772	2022-12-10	IVY Central Lab, Vanderbilt University Medical Center	Lauring Lab, University of Michigan, Department of Microbiology and Immunology	Gilbert
hRSV/A/USA/CO-IVY-G43P91J6/2022	EPI_ISL_17597773	2022-12-12	IVY Central Lab, Vanderbilt University Medical Center	Lauring Lab, University of Michigan, Department of Microbiology and Immunology	Gilbert
hRSV/A/USA/CO-IVY-G43Q02D1/2023	EPI_ISL_17597774	2023-01-02	IVY Central Lab, Vanderbilt University Medical Center	Lauring Lab, University of Michigan, Department of Microbiology and Immunology	Gilbert
hRSV/A/USA/CO-IVY-G43Q02G1/2023	EPI_ISL_17597775	2023-01-04	IVY Central Lab, Vanderbilt University Medical Center	Lauring Lab, University of Michigan, Department of Microbiology and Immunology	Gilbert
hRSV/A/USA/IA-IVY-G43Q20Z8/2023	EPI_ISL_17597776	2023-02-06	IVY Central Lab, Vanderbilt University Medical Center	Lauring Lab, University of Michigan, Department of Microbiology and Immunology	Gilbert
hRSV/A/USA/FL-IVY-G43P96Y9/2022	EPI_ISL_17597777	2022-12-22	IVY Central Lab, Vanderbilt University Medical Center	Lauring Lab, University of Michigan, Department of Microbiology and Immunology	Gilbert
hRSV/A/USA/FL-IVY-G43Q05W9/2023	EPI_ISL_17597778	2023-01-05	IVY Central Lab, Vanderbilt University Medical Center	Lauring Lab, University of Michigan, Department of Microbiology and Immunology	Gilbert
hRSV/A/USA/MI-IVY-G43Q02X2/2022	EPI_ISL_17597779	2022-12-11	IVY Central Lab, Vanderbilt University Medical Center	Lauring Lab, University of Michigan, Department of Microbiology and Immunology	Gilbert
hRSV/A/USA/WA-IVY-G43P98J8/2023	EPI_ISL_17597780	2023-01-04	IVY Central Lab, Vanderbilt University Medical Center	Lauring Lab, University of Michigan, Department of Microbiology and Immunology	Gilbert
hRSV/A/USA/WA-IVY-G43P89Z6/2022	EPI_ISL_17597781	2022-12-16	IVY Central Lab, Vanderbilt University Medical Center	Lauring Lab, University of Michigan, Department of Microbiology and Immunology	Gilbert
hRSV/A/USA/WA-IVY-G43P98J5/2023	EPI_ISL_17597782	2023-01-03	IVY Central Lab, Vanderbilt University Medical Center	Lauring Lab, University of Michigan, Department of Microbiology and Immunology	Gilbert
hRSV/A/USA/TN-IVY-G43Q02P7/2023	EPI_ISL_17597783	2023-01-09	IVY Central Lab, Vanderbilt University Medical Center	Lauring Lab, University of Michigan, Department of Microbiology and Immunology	Gilbert
hRSV/A/USA/MO-IVY-G43P89O5/2022	EPI_ISL_17597784	2022-12-12	IVY Central Lab, Vanderbilt University Medical Center	Lauring Lab, University of Michigan, Department of Microbiology and Immunology	Gilbert
hRSV/A/USA/MO-IVY-G43Q11J5/2023	EPI_ISL_17597785	2023-01-13	IVY Central Lab, Vanderbilt University Medical Center	Lauring Lab, University of Michigan, Department of Microbiology and Immunology	Gilbert
hRSV/A/USA/MO-IVY-G43Q00R2/2022	EPI_ISL_17597786	2022-12-16	IVY Central Lab, Vanderbilt University Medical Center	Lauring Lab, University of Michigan, Department of Microbiology and Immunology	Gilbert
hRSV/A/USA/MO-IVY-G43Q00V7/2022	EPI_ISL_17597787	2022-12-27	IVY Central Lab, Vanderbilt University Medical Center	Lauring Lab, University of Michigan, Department of Microbiology and Immunology	Gilbert
hRSV/A/USA/MO-IVY-G43Q25K8/2023	EPI_ISL_17597788	2023-02-02	IVY Central Lab, Vanderbilt University Medical Center	Lauring Lab, University of Michigan, Department of Microbiology and Immunology	Gilbert
hRSV/A/USA/MO-IVY-G43Q00U5/2022	EPI_ISL_17597789	2022-12-24	IVY Central Lab, Vanderbilt University Medical Center	Lauring Lab, University of Michigan, Department of Microbiology and Immunology	Gilbert
hRSV/A/USA/CT-IVY-G43Q07Z8/2023	EPI_ISL_17597790	2023-01-09	IVY Central Lab, Vanderbilt University Medical Center	Lauring Lab, University of Michigan, Department of Microbiology and Immunology	Gilbert
hRSV/A/USA/CT-IVY-G43P99V9/2023	EPI_ISL_17597791	2023-01-02	IVY Central Lab, Vanderbilt University Medical Center	Lauring Lab, University of Michigan, Department of Microbiology and Immunology	Gilbert
hRSV/A/USA/CT-IVY-G43Q10W3/2023	EPI_ISL_17597792	2023-01-12	IVY Central Lab, Vanderbilt University Medical Center	Lauring Lab, University of Michigan, Department of Microbiology and Immunology	Gilbert

## Sheet: RSV-B Sequences
Strain	Accession	Date
hRSV/B/Australia/VIC-RCH056/2019|EPI_ISL_1653999|2019-03-04	EPI_ISL_1653999	2019-03-04
hRSV/B/USA/TX-IVY-W13K18Y1/2022	EPI_ISL_17597661	2022-09-13	IVY Central Lab, Vanderbilt University Medical Center	Lauring Lab, University of Michigan, Department of Microbiology and Immunology	Gilbert
hRSV/B/USA/TX-IVY-W13J83E1/2022	EPI_ISL_17597662	2022-07-06	IVY Central Lab, Vanderbilt University Medical Center	Lauring Lab, University of Michigan, Department of Microbiology and Immunology	Gilbert
hRSV/B/USA/MA-IVY-A93J30R7/2022	EPI_ISL_17597663	2022-02-15	IVY Central Lab, Vanderbilt University Medical Center	Lauring Lab, University of Michigan, Department of Microbiology and Immunology	Gilbert
hRSV/B/USA/MA-IVY-G43P99Q2/2023	EPI_ISL_17597664	2023-01-04	IVY Central Lab, Vanderbilt University Medical Center	Lauring Lab, University of Michigan, Department of Microbiology and Immunology	Gilbert
hRSV/B/USA/GA-IVY-D13J44D5/2022	EPI_ISL_17597665	2022-11-14	IVY Central Lab, Vanderbilt University Medical Center	Lauring Lab, University of Michigan, Department of Microbiology and Immunology	Gilbert
hRSV/B/USA/GA-IVY-G43Q16S5/2023	EPI_ISL_17597666	2023-01-17	IVY Central Lab, Vanderbilt University Medical Center	Lauring Lab, University of Michigan, Department of Microbiology and Immunology	Gilbert
hRSV/B/USA/GA-IVY-D13J53W2/2022	EPI_ISL_17597667	2022-11-29	IVY Central Lab, Vanderbilt University Medical Center	Lauring Lab, University of Michigan, Department of Microbiology and Immunology	Gilbert
hRSV/B/USA/GA-IVY-G43P87Y8/2022	EPI_ISL_17597668	2022-12-09	IVY Central Lab, Vanderbilt University Medical Center	Lauring Lab, University of Michigan, Department of Microbiology and Immunology	Gilbert
hRSV/B/USA/NY-IVY-A93J34F8/2022	EPI_ISL_17597669	2022-02-28	IVY Central Lab, Vanderbilt University Medical Center	Lauring Lab, University of Michigan, Department of Microbiology and Immunology	Gilbert
hRSV/B/USA/NY-IVY-A93J42C9/2022	EPI_ISL_17597670	2022-03-07	IVY Central Lab, Vanderbilt University Medical Center	Lauring Lab, University of Michigan, Department of Microbiology and Immunology	Gilbert
hRSV/B/USA/NY-IVY-W13J37I9/2022	EPI_ISL_17597671	2022-03-16	IVY Central Lab, Vanderbilt University Medical Center	Lauring Lab, University of Michigan, Department of Microbiology and Immunology	Gilbert
hRSV/B/USA/NY-IVY-W13J41Y5/2022	EPI_ISL_17597672	2022-04-14	IVY Central Lab, Vanderbilt University Medical Center	Lauring Lab, University of Michigan, Department of Microbiology and Immunology	Gilbert
hRSV/B/USA/OH-IVY-G43Q07F1/2023	EPI_ISL_17597673	2023-01-05	IVY Central Lab, Vanderbilt University Medical Center	Lauring Lab, University of Michigan, Department of Microbiology and Immunology	Gilbert
hRSV/B/USA/CA-IVY-D13J43C2/2022	EPI_ISL_17597674	2022-11-10	IVY Central Lab, Vanderbilt University Medical Center	Lauring Lab, University of Michigan, Department of Microbiology and Immunology	Gilbert
hRSV/B/USA/CA-IVY-W13J35R0/2022	EPI_ISL_17597675	2022-03-25	IVY Central Lab, Vanderbilt University Medical Center	Lauring Lab, University of Michigan, Department of Microbiology and Immunology	Gilbert
hRSV/B/USA/CA-IVY-D13J53N2/2022	EPI_ISL_17597676	2022-11-16	IVY Central Lab, Vanderbilt University Medical Center	Lauring Lab, University of Michigan, Department of Microbiology and Immunology	Gilbert
hRSV/B/USA/CA-IVY-G43P88N0/2022	EPI_ISL_17597677	2022-12-10	IVY Central Lab, Vanderbilt University Medical Center	Lauring Lab, University of Michigan, Department of Microbiology and Immunology	Gilbert
hRSV/B/USA/CA-IVY-G43Q17K9/2023	EPI_ISL_17597678	2023-01-13	IVY Central Lab, Vanderbilt University Medical Center	Lauring Lab, University of Michigan, Department of Microbiology and Immunology	Gilbert
hRSV/B/USA/CO-IVY-W13K29X7/2022	EPI_ISL_17597679	2022-10-13	IVY Central Lab, Vanderbilt University Medical Center	Lauring Lab, University of Michigan, Department of Microbiology and Immunology	Gilbert
hRSV/B/USA/CO-IVY-W13K36M1/2022	EPI_ISL_17597680	2022-10-19	IVY Central Lab, Vanderbilt University Medical Center	Lauring Lab, University of Michigan, Department of Microbiology and Immunology	Gilbert
hRSV/B/USA/CO-IVY-G43Q20P9/2023	EPI_ISL_17597681	2023-02-01	IVY Central Lab, Vanderbilt University Medical Center	Lauring Lab, University of Michigan, Department of Microbiology and Immunology	Gilbert
hRSV/B/USA/IA-IVY-G43P84F2/2022	EPI_ISL_17597682	2022-12-09	IVY Central Lab, Vanderbilt University Medical Center	Lauring Lab, University of Michigan, Department of Microbiology and Immunology	Gilbert
hRSV/B/USA/FL-IVY-W13J59X7/2022	EPI_ISL_17597683	2022-05-26	IVY Central Lab, Vanderbilt University Medical Center	Lauring Lab, University of Michigan, Department of Microbiology and Immunology	Gilbert
hRSV/B/USA/FL-IVY-W13J74V6/2022	EPI_ISL_17597684	2022-06-09	IVY Central Lab, Vanderbilt University Medical Center	Lauring Lab, University of Michigan, Department of Microbiology and Immunology	Gilbert
hRSV/B/USA/FL-IVY-W13J76E5/2022	EPI_ISL_17597685	2022-06-28	IVY Central Lab, Vanderbilt University Medical Center	Lauring Lab, University of Michigan, Department of Microbiology and Immunology	Gilbert
hRSV/B/USA/WA-IVY-D13J57I9/2022	EPI_ISL_17597686	2022-12-06	IVY Central Lab, Vanderbilt University Medical Center	Lauring Lab, University of Michigan, Department of Microbiology and Immunology	Gilbert
hRSV/B/USA/WA-IVY-G43Q10O3/2023	EPI_ISL_17597687	2023-01-20	IVY Central Lab, Vanderbilt University Medical Center	Lauring Lab, University of Michigan, Department of Microbiology and Immunology	Gilbert
hRSV/B/USA/WA-IVY-D13J39K5/2022	EPI_ISL_17597688	2022-11-03	IVY Central Lab, Vanderbilt University Medical Center	Lauring Lab, University of Michigan, Department of Microbiology and Immunology	Gilbert
hRSV/B/USA/WA-IVY-G43Q10M1/2023	EPI_ISL_17597689	2023-01-12	IVY Central Lab, Vanderbilt University Medical Center	Lauring Lab, University of Michigan, Department of Microbiology and Immunology	Gilbert
hRSV/B/USA/TN-IVY-W13J39U9/2022	EPI_ISL_17597690	2022-04-08	IVY Central Lab, Vanderbilt University Medical Center	Lauring Lab, University of Michigan, Department of Microbiology and Immunology	Gilbert
hRSV/B/USA/TN-IVY-W13J47D7/2022	EPI_ISL_17597691	2022-05-04	IVY Central Lab, Vanderbilt University Medical Center	Lauring Lab, University of Michigan, Department of Microbiology and Immunology	Gilbert
hRSV/B/USA/TN-IVY-W13J58E7/2022	EPI_ISL_17597692	2022-05-24	IVY Central Lab, Vanderbilt University Medical Center	Lauring Lab, University of Michigan, Department of Microbiology and Immunology	Gilbert
hRSV/B/Spain/un-DP-SE01A-0133-V02/2020	EPI_ISL_15753015	2020-01-14
hRSV/B/United_Kingdom/DP-OX02-9457-V01/2020	EPI_ISL_15753019	2020-01-27
hRSV/B/Spain/un-DP-SE01A-0132-V02/2020	EPI_ISL_15753050	2020-01-28
hRSV/B/Netherlands/un-DP-UU02-0166-D06/2020	EPI_ISL_15753052	2020-01-14
hRSV/B/United_Kingdom/DP-OX02-9574-V01/2020	EPI_ISL_15753075	2020-01-13
hRSV/B/Spain/un-DP-SE01A-0178-V02/2020	EPI_ISL_15753087	2020-01-15
hRSV/B/Spain/un-DP-SE01A-0197-V02/2020	EPI_ISL_15753134	2020-01-23
hRSV/B/Spain/un-DP-SE01A-0203-V02/2020	EPI_ISL_15753172	2020-01-20
hRSV/B/Netherlands/un-DP-UU02-0166-V01/2020	EPI_ISL_15753181	2020-01-09
hRSV/B/Netherlands/un-DP-UU02-0166-D05/2020	EPI_ISL_15753198	2020-01-13
hRSV/B/Spain/un-DP-SE02-0024-V01/2020	EPI_ISL_15753209	2020-01-08
hRSV/B/Russia/un-8-59Hl/2020	EPI_ISL_15753573	2020-01-30
hRSV/B/England/200181054/2020	EPI_ISL_1647575	2020-01-02
hRSV/B/England/200200201/2020	EPI_ISL_1647577	2020-01-02
hRSV/B/England/200220388/2020	EPI_ISL_1647578	2020-01-03
hRSV/B/England/200220399/2020	EPI_ISL_1647579	2020-01-02
hRSV/B/England/200220906/2020	EPI_ISL_1647580	2020-01-06
hRSV/B/England/200220919/2020	EPI_ISL_1647581	2020-01-06
hRSV/B/England/200260605/2020	EPI_ISL_1647582	2020-01-08
hRSV/B/England/200280372/2020	EPI_ISL_1647583	2020-01-08
hRSV/B/England/200440221/2020	EPI_ISL_1647585	2020-01-20
hRSV/B/England/200560685/2020	EPI_ISL_1647586	2020-01-28
hRSV/B/England/200600042/2020	EPI_ISL_1647587	2020-01-28
hRSV/B/England/201061200/2020	EPI_ISL_1647588	2020-03-03
hRSV/B/England/201181421/2020	EPI_ISL_1647589	2020-03-12
hRSV/B/England/201200474/2020	EPI_ISL_1647590	2020-03-12
hRSV/B/England/RE20000019/2020	EPI_ISL_1647599	2020-01-02
hRSV/B/England/RE20000104/2020	EPI_ISL_1647600	2020-01-30
hRSV/B/Mozambique/MAP-IR0067/2020	EPI_ISL_17597842	2020-02-18
hRSV/B/England/200360377/2020	EPI_ISL_1834178	2020-01-10
hRSV/B/England/200520542/2020	EPI_ISL_1834180	2020-01-23
hRSV/B/England/200521044/2020	EPI_ISL_1834181	2020-01-27
hRSV/B/England/200540572/2020	EPI_ISL_1834182	2020-01-27
hRSV/B/England/200640676/2020	EPI_ISL_1834183	2020-02-04
hRSV/B/England/200880459/2020	EPI_ISL_1834184	2020-02-19
hRSV/B/Australia/VIC-RCH010/2020	EPI_ISL_2156816	2020-01-19
hRSV/B/Australia/VIC-RCH016/2020	EPI_ISL_2156818	2020-02-22
hRSV/B/Australia/VIC-RCH021/2020	EPI_ISL_2156819	2020-02-29
hRSV/B/Australia/WM0663762/2020	EPI_ISL_2839185	2020-03-06
hRSV/B/Australia/WM0421262/2020	EPI_ISL_2839366	2020-02-11
hRSV/B/Australia/WM0322845/2020	EPI_ISL_2839417	2020-02-01
hRSV/B/Australia/WM0653812/2020	EPI_ISL_2839442	2020-03-05
hRSV/B/Australia/WM0782450/2020	EPI_ISL_2839449	2020-03-18
hRSV/B/Australia/WM0742913/2020	EPI_ISL_2839452	2020-03-14
hRSV/B/Australia/WM0636501/2020	EPI_ISL_2839454	2020-03-03
hRSV/B/Australia/WM0634962/2020	EPI_ISL_2839457	2020-03-03
